# Supplementary material for: Aerobic Vaginitis Diagnosis Criteria Combining Gram Stain with Clinical Features: An Establishment and Prospective Validation Study
Source: Diagnostics (Basel). 2022 Jan 13;12(1):185. doi: 10.3390/diagnostics12010185 (PMC8775230; doi:10.3390/diagnostics12010185)
Supplement: Supplementary file 1 [file diagnostics-12-00185-s001.zip]

Archive with 3 entries (3 files):
- supplementary figures S1-S6.pdf
- supplementary table S5.xlsx
- supplementary tables S1-S4.pdf
