# Supplementary material for: Aerobic Vaginitis Diagnosis Criteria Combining Gram Stain with Clinical Features: An Establishment and Prospective Validation Study
Source: Diagnostics (Basel). 2022 Jan 13;12(1):185. doi: 10.3390/diagnostics12010185 (PMC8775230; doi:10.3390/diagnostics12010185)
Supplement: Supplementary file 1 [file diagnostics-12-00185-s001.zip › supplementary table S5.xlsx]

## Sheet: Sheet2
Table S5 The inconsistent diagnostic results of the two criteria in validation study
categories*	Cases number	Original diagnosis	Gram stain diagnosis	Wet-mount AV score	New criteria AV score	AV-related abnormal clinical features	Wet-mount microscopy indicators score	Gram stain microscopy indicators score
1	2020030201	AV	Leucocytes count increase	3	1	-	No.of leucocytes1; Proportion of toxic leucocytes2	No.of leucocytes1
1	2020030701	AV+VVC	VVC	3	2	Yellow discharge	No.of leucocytes1; Proportion of toxic leucocytes2	No.of leucocytes1
1	2020031102	AV	Abnormal flora	3	1	-	No.of leucocytes1; Proportion of toxic leucocytes2	LBG1
1	2020031401	AV	Leucocytes count increase	3	1	-	No.of leucocytes1; Proportion of toxic leucocytes2	No.of leucocytes1
1	2020031701	AV+VVC	VVC	3	1	-	No.of leucocytes1; Proportion of toxic leucocytes2	No.of leucocytes1
1	2020032010	AV+VVC	VVC	3	1	Vaginal hyperemia	LBG1; Background flora1; Proportion of PBC1	-
1	2020040701	AV+BV	BV	3	3	Yellow discharge	LBG2; No.of leucocytes1	LBG2
1	2020040740	AV	Leucocytes count increase	3	2	Yellow discharge	Background flora1; No.of leucocytes1; Proportion of toxic leucocytes1	No.of leucocytes1
1	2020050930	AV	Leucocytes count increase	3	2	-	No.of leucocytes1; Proportion of PBC1 Proportion of toxic leucocytes1	No.of leucocytes1; Proportion of PBC1
1	2020051241	AV+VVC+BV	VVC+BV	4	3	Yellow discharge	LBG2 No.of leucocytes1 Proportion of toxic leucocytes1	LBG2
1	2020051303	AV+BV	BV	3	3	pH>4.5	LBG2 Background flora1	LBG2
1	2020051304	AV+VVC+BV	VVC+BV	5	2	Vaginal hyperemia+Yellow discharge	LBG1 Background flora1 No.of leucocytes1 Proportion of PBC1 Proportion of toxic leucocytes1	LBG1
1	2020051427	AV+BV	BV	4	2	-	LBG2 No.of leucocytes1 Proportion of toxic leucocytes1	LBG1;No.of leucocytes1
1	2020052908	AV+BV	BV	3	3	-	LBG 2 Proportion of PBC 1	LBG2;Proportion of PBC1
1	2020061124	AV+VVC	VVC	4	2	Yellow discharge	LBG1 Background flora1 No.of leucocytes1 Proportion of toxic leucocytes1	No.of leucocytes1
1	2020061335	AV	Abnormal flora	3	2	-	LBG1 Background flora1 Proportion of PBC1	LBG1; Background flora1
1	2020061443	AV+BV	BV	5	3	-	LBG2; No.of leucocytes1; Proportion of PBC1; Proportion of toxic leucocytes1	LBG2; No.of leucocytes1
1	2020062909	AV+VVC	VVC	3	3	-	No.of leucocytes1; Proportion of PBC1; Proportion of toxic leucocytes1	LBG1; Background flora1; No.of leucocytes1
1	2020062916	AV+BV	BV	3	3	-	LBG 2; Proportion of PBC 1	LBG2; Proportion of PBC 1
1	2020052913	AV	Abnormal flora	4	2	-	LBG1; Background flora1; No.of leucocytes1; Proportion of toxic leucocytes1	LBG1; Background flora1
2	2020031215	Abnormal flora	AV	1	4	pH>4.5+Vaginal hyperemia	LBG1	LBG1; Background flora1
2	2020032304	Leucocytes count increase	AV	2	5	pH>4.5+Vaginal hyperemia	No.of leucocytes1; Proportion of toxic leucocytes1	LBG1; Background flora1; No.of leucocytes1
2	2020040807	Abnormal flora	AV	2	4	-	LBG1; Background flora1	LBG1; Background flora1; No.of leucocytes2
2	2020040908	Abnormal flora	AV	2	4	-	LBG1; Background flora1	LBG1; Background flora2；No.of leucocytes1
2	2020041230	Abnormal flora	AV	2	4	pH>4.5+Vaginal hyperemia	LBG1; Proportion of PBC1	LBG1; Proportion of PBC1;
2	2020050645	Leucocytes count increase	AV	2	5	Yellow discharge	LBG1; No.of leucocytes1	LBG 1; Background flora2; No.of leucocytes1
2	2020051104	Abnormal flora	AV	2	5	pH>4.5+Yellow discharge	LBG 1; Background flora1	LBG1; Background flora1; No.of leucocytes1
2	2020051123	Abnormal flora	AV	2	4	-	LBG2	LBG2; Background flora1; No.of leucocytes1
2	2020051227	Abnormal flora	AV	2	4	-	LBG1; Proportion of PBC1	LBG2; Background flora2
2	2020061319	Leucocytes count increase	AV	2	5	pH>4.5+ Yellow discharge	No.of leucocytes1; Proportion of PBC1	LBG1; Background flora1; No.of leucocytes1
2	2020051332	Abnormal flora	AV	2	4	pH>4.5	LBG 1; Background flora1	LBG1; Background flora1; No.of leucocytes1
2	2020052305	Abnormal flora	AV	2	4	Yellow discharge	LBG 1; Background flora1	LBG1; Background flora1; Proportion of PBC 1
3	2020031153	BV	BV+AV	1	4	Yellow discharge	LBG1	LBG2; No.of leucocytes1
3	2020032002	VVC	VVC+AV	0	4	pH>4.5+Vaginal hyperemia	-	LBG1; Background flora1; No.of leucocytes1
3	2020041240	BV	BV+AV	2	4	pH>4.5+Yellow discharge	LBG2	LBG2
3	2020041316	BV	BV+AV	2	5	pH>4.5+Yellow discharge+ Vaginal hyperemia	LBG2	LBG2; No.of leucocytes1
3	2020050616	VVC	VVC+AV	2	4	Vaginal hyperemia+yellow discharge	No.of leucocytes1; Proportion of PBC1	LBG2; Background flora1
3	2020061146	BV+TV	BV+TV+AV	2	5	pH>4.5+Vaginal hyperemia+ Yellow discharge	LBG2	LBG2; Proportion of PBC1
3	2020061322	VVC	VVC+AV	2	5	pH>4.5+Vaginal hyperemia+ Yellow discharge	LBG1; Background flora1	LBG1; Background flora1; No.of leucocytes1
3	2020062017	BV	BV+AV	2	4	pH>4.5+Vaginal hyperemia	LBG2	LBG2; Proportion of PBC1
*categories: 1=20 AV patients who met wet-mount criteria but did not meet the new criteria, 2=12 patients who met the new diagnostic criteria of simple AV but did not fulfil wet-mount criteria, 3= 8 patients who met the new diagnostic criteria of mixed AV infections but did not fulfil wet-mount criteria. AV: aerobic vaginitis, BV: bacterial vaginosis, VVC: Vulvovaginal candidiasis, LBG: lactobaci…
